# Supplementary material for: Human Infections with Borna Disease Virus 1 (BoDV-1) Primarily Lead to Severe Encephalitis: Further Evidence from the Seroepidemiological BoSOT Study in an Endemic Region in Southern Germany
Source: Viruses. 2023 Jan 9;15(1):188. doi: 10.3390/v15010188 (PMC9867173; doi:10.3390/v15010188)
Supplement: Supplementary file 1 [file viruses-15-00188-s001.zip]

Archive with 2 entries (2 files):
- Bauswein et al._BoDV-1 seroepidemiology_supplementary figures.pptx
- Bauswein et al._BoDV-1 seroepidemiology_supplementary tables.pdf
